# Supplementary material for: Neonatal α-Ketoglutaric Acid Gavage May Potentially Alleviate Acute Heat Stress by Modulating Hepatic Heat Shock Protein 90 and Improving Blood Antioxidant Status of Broilers
Source: Animals (Basel). 2024 Aug 1;14(15):2243. doi: 10.3390/ani14152243 (PMC11310969; doi:10.3390/ani14152243)
Supplement: Supplementary file 1 [file animals-14-02243-s001.zip]

Archive with 1 entries (1 files):
- animals-3089821-supplementary.pdf
